# Supplementary material for: Humans vs. Fungi: An Overview of Fungal Pathogens against Humans
Source: Pathogens. 2024 May 17;13(5):426. doi: 10.3390/pathogens13050426 (PMC11124197; doi:10.3390/pathogens13050426)
Supplement: Supplementary file 1 [file pathogens-13-00426-s001.zip]

Archive with 2 entries (2 files):
- Supplementary Table 1.xls
- Supplementary Table 2.pdf
