# Supplementary material for: Humans vs. Fungi: An Overview of Fungal Pathogens against Humans
Source: Pathogens. 2024 May 17;13(5):426. doi: 10.3390/pathogens13050426 (PMC11124197; doi:10.3390/pathogens13050426)
Supplement: Supplementary file 1 [file pathogens-13-00426-s001.zip › Supplementary Table 1.xls]

## Sheet: Sheet2
Supplementary Table 1	GenBank and culture collection accession numbers of human pathogenic species treated in the phylogenetic analysis.
			GenBank accession numbers
Current Name	Pathogen	Culture	LSU
Acremonium egyptiacum	Acremonium sclerotigenum	CBS 124.42 T	NG_057139
Acremonium potronii	Acremonium potronii	CBS 189.70 T	MH871329
Albifimbria verrucaria	Myrothecium verrucaria	CBS 328.52 T	MH868597
Allocanariomyces americanus	Pseudocanariomyces americanus	UTHSCSA DI20-139 T	MT902391
Alternaria alternata	Alternaria Alternata	CBS 916.96 T	DQ678082
Alternaria chlamydospora	Alternaria chlamydospora	CBS 491.72 T	KC584264
Alternaria infectoria	Alternaria infectoria	CBS 196.86 T	KC584266
Alternaria longipes	Alternaria longipes	CBS 540.94	KC584285
Alternaria tenuissima	Alternaria tenuissima	CBS 918.96	KC584311
Amesia atrobrunnea	Chaetomium atrobrunneum	CBS 379.66 T	MH870470
Apiotrichum loubieri	Trichosporon loubieri	CBS 7065 T	JN939447
Apiotrichum mycotoxinovorans	Trichosporon mycotoxinivorans	CBS 9756 T	NG_058539
Apophysomyces elegans	Apophysomyces elegans	CBS 476.78 T	FN554249
Apophysomyces ossiformis	Apophysomyces ossiformis	UTHSC 04-838 T	FN554252
Apophysomyces trapeziformis	Apophysomyces trapeziformis	UTHSC 08-1425 T	FN554261
Apophysomyces variabilis	Apophysomyces variabilis	CBS 658.93 T	NG_058547
Arthrographis kalrae	Arthrographis kalrae	CBS 693.77 T	NG_056932
Aspergillus calidoustus	Aspergillus calidoustus	CBS 121601 T	MH874674
Aspergillus felis	Aspergillus felis	CBS 130249	MH876954
Aspergillus fischeri	Neosartorya fischeri (Aspergillus fischeri)	CBS 544.65 T	MH870352
Aspergillus flavus	Aspergillus flavus	CBS 100927	MH874321
Aspergillus fumigatus	Aspergillus fumigatus	CBS 501.61	MH878552
Aspergillus granulosus	Aspergillus granulosus	NRRL 1932 T	NG_070509
Aspergillus nidulans	Aspergillus nidulans	CBS 589.65 T	MH870364
Aspergillus niger	Aspergillus niger	CBS 126.48	MH877774
Aspergillus pseudodeflectus	Aspergillus pseudodeflectus	CBS 756.74 T	NG_069767
Aspergillus terreus	Aspergillus terreus	CBS 601.65 T	MH870368
Aspergillus udagawae	Neosartorya udagawae (Aspergillus udagawae)	CBS 114217 T	OL711845
Aspergillus ustus	Aspergillus ustus	CBS 129308	MH876773
Aureobasidium melanogenum	Aureobasidium melanogenum	CBS 105.22 T	NG_056960
Aureobasidium proteae	Aureobasidium proteae	CPC 2826	JN712559
Aureobasidium pullulans	Aureobasidium pullulans	CBS 584.75 T	NG_055734
Basidiobolus ranarum	Basidiobolus ranarum	NRRL20525	AF113452
Bisifusarium dimerum	Fusarium dimerum	CBS 108944 T	JQ434514
Bisifusarium penzigii	Fusarium penzigii	CBS 317.34 T	NG_067346
Blastomyces dermatitidis	Blastomyces dermatitidis	CBS 673.68	KT155306
Blastomyces helicus	Blastomyces helicus	CBS 140056 T	KY711009
Blastomyces parvus	Chrysosporium parvum	CBS 191.55 T	MH868982
Blastomyces gilchristii	Blastomyces gilchristii	CBS 134223	NG_070024
Blastomyces percursus	Blastomyces percursus	CBS 139878 T	KY195971
Candida albicans	Candida albicans	ATCC 18804 T	NG_054826
Candida auris	Candida auris	CBS 10913, JCM 15448 T	NG_055302
Candida dubliniensis	Candida dubliniensis	NRRL:Y-17841 T	NG_054869
Candida metapsilosis	Candida metapsilosis	CBS:10907 T	KY106577
Candida orthopsilosis	Candida orthopsilosis	ATCC 96139 T	NG_054816
Candida parapsilosis	Candida parapsilosis	ATCC 22019 T	NG_054833
Candida tropicalis	Candida tropicalis	ATCC 750 T	NG_054834
Catunica adiposa	Ceratocystis adiposa	CBS:138.34	MH866947
Chaetomium globosum	Chaetomium globosum	CBS 160.62 T	NG_069699
Chaetomium strumarium	Chaetomium strumarium	CBS 333.67 T	NG_056954
Chlamydocillium curvulum	Acremonium curvulum	CBS 430.66	FJ765368
Chrysosporium queenslandicum	Chrysosporium articulatum	CBS 167.78	MH872884
Chrysosporium zonatum	Chrysosporium zonatum	CBS 437.88 T	NG_058858
Cladophialophora arxii	Cladophialophora arxii	CBS 306.94 T	NG_058959
Cladophialophora bantiana	Cladophialophora bantiana	CBS 173.52	KF155189
Cladophialophora boppii	Cladophialophora boppii	CBS 126.86	NG_058762
Cladophialophora carrionii	Cladophialophora carrionii	CBS 160.54 T	NG_055741
Cladophialophora devriesii	Cladophialophora devriesii	CBS 147.84 T	NG_058852
Cladophialophora emmonsii	Xylohypha emmonsii	CBS 640.96	KC809995
Cladophialophora saturnica	Cladophialophora saturnica	CBS 102230	KC809993
Cladosporium cladosporioides	Cladosporium cladosporioides	CBS 112388 T	KX286982
Cladosporium oxysporum	Cladosporium oxysporum	CBS 125991 T	NG_069948
Cladosporium sphaerospermum	Cladosporium sphaerospermum	ATCC 11289 T	NG_058732
Coccidioides immitis	Coccidioides immitis	CBS 120936 T	NG_070451
Coccidioides posadasii	Coccidioides posadasii	CBS 113859 T	NG_070389
Colletotrichum coccodes	Colletotrichum coccodes	CBS 132451	MH877483
Colletotrichum crassipes	Colletotrichum crassipes	CBS 112988	FN557538
Colletotrichum dematium	Colletotrichum dematium	CBS 125.25 T	NG_055738
Colletotrichum siamense	Colletotrichum siamense	CBS 125379	MH875002
Colletotrichum truncatum	Colletotrichum truncatum	CBS 125469	MH875160
Conidiobolus coronatus	Conidiobolus coronatus	CBS:110.76	MH872735
Conidiobolus incongruus	Conidiobolus incongruus	UTHSCSA DI14-347	KP777609
Coniochaeta hoffmannii	Coniochaeta hoffmannii	CBS 245.38 T	MH867452
Coniochaeta mutabilis	Coniochaeta mutabilis	CBS 157.44	NG_042382
Coprinopsis cinerea	Coprinopsis cinerea	CBS:338.69	MH878445
Cryptococcus gattii	Cryptococcus gattii	CBS:8273 T	KY107127
Cryptococcus neoformans	Cryptococcus neoformans	CBS:10515	KY107199
Cunninghamella arunalokei	Cunninghamella arunalokei	NCCPF 890012 T	NG_153887
Cunninghamella bertholletiae	Cunninghamella bertholletiae	CBS:693.68	MH870924
Curvularia australiensis	Curvularia australiensis	CBS 126973 T	NG_064236
Curvularia brachyspora	Curvularia brachyspora	CBS 186.50	KM243268
Curvularia geniculata	Curvularia geniculata	CBS:386.69	MH878433
Curvularia hawaiiensis	Curvularia hawaiiensis	CBS:173.57	MH869226
Curvularia inaequalis	Curvularia inaequalis	CBS:102.42	MH867591
Curvularia lunata	Curvularia lunata	CBS 730.96 T	HF934900
Curvularia pallescens	Curvularia pallescens	CBS 156.35 T	MH867124
Curvularia senegalensis	Curvularia senegalensis	CBS 149.71 T	HG779048
Curvularia spicifera	Curvularia spicifera	CBS:274.52	MH868564
Curvularia trifolii	Curvularia trifolii	CBS:340.64	MH870080
Cutaneotrichosporon cutaneum	Trichosporon cutaneum	CBS 2466 T	NG_056270
Cutaneotrichosporon mucoides	Trichosporon mucoides	CBS:8667	KY107341
Cyberlindnera fabianii	Candida fabianii	CBS:5640 T	KY107353
Cyberlindnera jadinii	Cyberlindnera jadinii	CBS:1726	KY107368
Dichotomopilus funicola	Chaetomium funicola	CBS 159.52 T	MH868497
Didymella glomerata	Phoma glomerata	CBS 528.66 T	NG_069120
Didymella heteroderae	Didymella heteroderae	CBS 109.92 T	GU238002
Diutina rugosa	Candida rugosa	CBS 1948	JX245064
Emergomyces africanus	Emergomyces africanus	CBS 136260 T	KT155136
Emergomyces canadensis	Emergomyces canadensis	CBS 139872 T	KY710971
Emmonsia crescens	Emmonsia crescens	CBS 177.60 T	NG_070840
Emmonsia pasteuriana	Emmonsia pasteuriana	CBS 101426 T	NG_070831
Epicoccum tritici	Epicoccum tritici	MFLUCC 16-0276 T	KX954391
Epidermophyton floccosum	Epidermophyton floccosum	ATCC 26072	NG_070354
Exophiala bergeri	Exophiala bergeri	CBS 353.52	NG_059199
Exophiala cancerae	Exophiala cancerae	CBS:115142	MH874540
Exophiala dermatitidis	Exophiala dermatitidis	CBS 207.35 T	NG_059225
Exophiala hongkongensis	Exophiala hongkongensis	CBS 131511 T	LC159284
Exophiala jeanselmei	Exophiala jeanselmei	CBS 507.90 T	NG_070514
Exophiala lecanii-corni	Exophiala lecanii-corni	CBS 123.33 T	NG_059200
Exophiala oligosperma	Exophiala oligosperma	CBS 725.88 T	NG_059201
Exophiala pisciphila	Exophiala pisciphila	CBS:537.73 T	MH872483
Exophiala spinifera	Exophiala spinifera	CBS:899.68 T	MH870977
Exophiala xenobiotica	Exophiala xenobiotica	CBS:128040	MH877982
Falciformispora lignatilis	Falciformispora lignatilis	BCC 21118	GU371827
Falciformispora tompkinsii	Leptosphaeria tompkinsii	CBS 200.79 T	MH872968
Filobasidium magnum	Filobasidium magnum	CBS:140 T	KY107722
Filobasidium uniguttulatum	Filobasidium uniguttulatum	CBS 1730 T	KY107727
Fonsecaea monophora	Fonsecaea monophora	CBS:128223	MH878004
Fonsecaea pedrosoi	Fonsecaea pedrosoi	CBS:127822	MH877955
Fonsecaea pugnacius	Fonsecaea pugnacius	CBS 139214 T	NG_058177
Fusarium acutatum	Fusarium acutatum	CBS 402.97 T	NG_055726
Fusarium napiforme	Fusarium napiforme	CBS 535.95	KU604077
Fusarium oxysporum	Fusarium oxysporum	CBS:132473	MH877480
Fusarium sacchari	Fusarium sacchari	CBS:201.37	MH867395
Fusarium subglutinans	Fusarium subglutinans	CBS 127055	MH875840
Fusarium verticillioides	Fusarium verticillioides	CBS:126196	MH877883
Histoplasma capsulatum	Histoplasma capsulatum	CBS 137.72	MH872156
Hormographiella aspergillata	Hormographiella aspergillata	CBS 519.91 T	MH873955
Hortaea werneckii	Hortaea werneckii	CBS 107.67 T	NG_057773
Ilyonectria destructans	Cylindrocarpon destructans	CBS:188.49	MH868024
Irpex laceratus	Emmia lacerata	CBS:133713	MH877550
Irpex lacteus	Irpex lacteus	CBS 431.48	MH867969
Kazachstania bovina	Kazachstania bovina	CBS:9732 T	KY107906
Kazachstania slooffiae	Kazachstania slooffiae	CBS:9733 T	KY107949
Kodamaea ohmeri	Kodamaea ohmeri	CBS:6722	KY108139
Knufia epidermidis	Coniosporium epidermidis	CBS 120353 T	NG_042475
Lasionectriopsis pteridii	Acremonium pteridii	CBS 782.69 T	NG_069746
Lichtheimia corymbifera	Lichtheimia corymbifera	CBS 429.75 T	FJ719444
Lichtheimia ornata	Lichtheimia ornata	CBS 958.68	MH870981
Lichtheimia ramosa	Lichtheimia ramosa	CBS 582.65 T	NG_042518
Lomentospora prolificans	Scedosporium prolifican	CBS 116908	MH874562
Madurella mycetomatis	Madurella mycetomatis	CBS 132426	MH877466
Malassezia furfur	Malassezia furfur	CBS:7019 T	KY108347
Malassezia pachydermatis	Malassezia pachydermatis	CBS 1879 T	NG_055729
Malassezia sympodialis	Malassezia sympodialis	CBS 7222 T	NG_066145
Megasporoporia setulosa	Megasporoporia setulosa	LR9907 T	OL684780
Meyerozyma guilliermondii	Meyerozyma guilliermondii	CBS:2030 T	KY108542
Microascus cinereus	Microascus cinereus	CBS 664.71	MH872048
Microascus cirrosus	Microascus cirrosus	CBS 217.31T	MH866642
Microascus gracilis	Microascus gracilis	CBS 369.70	HG380467
Microascus trigonosporus	Microascus trigonosporus	CBS 199.61	MH869585
Microascus paisii	Scopulariopsis brumptii	CBS 854.68	MH870962
Microdochium nivale	Fusarium nivale	CBS:126194	MH877882
Microsphaeropsis arundinis	Microsphaeropsis arundinis	CBS 100243	JX496123
Microsphaeropsis olivacea	Microsphaeropsis olivacea	CBS 233.77	GU237988
Microsporum audouinii	Microsporum audouinii	CBS 545.93 T	NG_069298
Microsporum canis	Microsporum canis	CBS 496.86 T	NG_069297
Microsporum ferrugineum	Microsporum ferrugineum	CBS 449.61	KT155247
Mucor circinelloides	Mucor circinelloides	CBS 384.95	MH874168
Mucor irregularis	Mucor irregularis	CBS 103.93	NG_056285
Myrothecium gramineum	Myrothecium gramineum	BCC9458	FJ825379
Naganishia albida	Cryptococcus albidus	CBS 142 T	NG_055717
Naganishia diffluens	Naganishia diffluens	CBS 160 T	NG_058351
Naganishia friedmannii	Cryptococcus friedmannii	CBS 7160 T	NG_069413
Nakaseomyces glabratus	Candida glabrata	NCPF 3309 T	AM745294
Nannizzia aenigmatica	Microsporum aenigmaticum	CBS 134549 T	NG_063963
Nannizzia fulva	Nannizzia fulva	CBS 287.55 T	NG_069685
Nannizzia gypsea	Nannizzia gypsea	CBS 258.61 T	MH869611
Nannizzia incurvata	Nannizzia incurvata	CBS 174.64 T	NG_057715
Nannizzia nana	Nannizzia nana	CBS 314.54 T	NG_058190
Nannizzia perplicata	Nannizzia perplicata	NCPF:5145 T	MH546058
Nannizzia persicolor	Microsporum persicolor	CBS 139323	KP636537
Nannizzia polymorpha	Nannizzia polymorpha	CBS 121947 T	NG_088043
Nannizzia praecox	Microsporum praecox	CBS 288.55	MH869029
Neoconidiobolus lamprauges	Conidiobolus lamprauges	CBS:728.97	MH874275
Neoconidiobolus pachyzygosporus	Conidiobolus pachyzygosporus	HMAS 247948	NG_067786
Neocosmospora cyanescens	Phialophora cyanescen	ITCC-8216	MT874366
Neocosmospora falciformis	Fusarium falciforme	CBS 475.67 T	NG_055724
Neocosmospora keratoplastica	Fusarium keratoplasticum	CBS 490.63 T	MH869950
Neocosmospora lichenicola	Cylindrocarpon lichenicola	CBS 126088	MH875247
Neocosmospora petroliphila	Fusarium petroliphilum	CBS:102256	MH874378
Neocosmospora pseudensiformis	Fusarium pseudensiforme	CBS:125729 T	MH875116
Neocosmospora solani	Fusarium solani	CBS:318.73	MH878383
Neocucurbitaria cava	Phoma cava	CBS:257.68	NG_069012
Ovatospora brasiliensis	Chaetomium brasiliense	CBS 493.66	MH877793
Paecilomyces lilacinus	Paecilomyces lilacinus	CBS 284.36 T	FR775484
Paecilomyces variotii	Paecilomyces variotii	DAOM 216375	JN938878
Papiliotrema flavescens	Papiliotrema flavescens	CBS 942 T	AB035042
Papiliotrema laurentii	Cryptococcus laurentii	CBS 139 T	NG_056281
Parachaetomium perlucidum	Chaetomium perlucidum	CBS 141.58 T	MH869266
Paracoccidioides brasiliensis	Paracoccidioides brasiliensis	CBS 372.73	MH872413
Phaeoacremonium inflatipes	Phaeoacremonium inflatipes	CBS:391.71 T	NG_058135
Phaeoacremonium parasiticum	Phialophora parasitica	CBS 127262	MH876011
Phellinus mori	Phellinus mori	Dai 8310	HQ328535
Phellinus undulatus	Phellinus undulatus	MUCL 44115	EF429236
Phialemonium atrogriseum	Acremonium atrogriseum	CBS 981.70	MH871801
Phialemonium obovatum	Phialemonium obovatum	CBS 279.76 T	NG_057631
Phialophora americana	Phialophora americana	CBS 400.67	MH870708
Phialophora europaea	Phialophora europaea	CBS 120392	JQ766492
Phialophora richardsiae	Phialophora richardsiae	CBS 270.33 T	MH866889
Phoma herbarum	Phoma herbarum	CBS 127589	MH876049
Pichia fermentans	Candida lambica	CBS:1876	KY108811
Piedraia hortae	Piedraia hortae	CBS 480.64	GU214466
Pleurostoma hongkongense	Pleurostoma hongkongense	HKU 44 T	NG_073830
Pleurostoma ootheca	Pleurostoma ootheca	CBS 126089	MH875248
Porostereum spadiceum	Porostereum spadiceum	CBS:476.48	MH867985
Rhinocladiella aquaspersa	Rhinocladiella aquaspersa	CBS 313.73 T	MH872396
Rhinocladiella basitona	Rhinocladiella basitona	CBS 101460 T	NG_057783
Rhinocladiella mackenziei	Rhinocladiella mackenziei	CBS 102590	EU041867
Rhinocladiella similis	Rhinocladiella similis	CBS 126848	KU752195
Rhizomucor pusillus	Rhizomucor pusillus	CBS 344.72	MH877739
Rhizopus arrhizus	Rhizopus arrhizus	CBS 112.07 T	NG_056282
Rhizopus microsporus	Rhizopus microsporus	CBS 130142	MH877021
Saksenaea erythrospora	Saksenaea erythrospora	UTHSC 08-3606 T	NG_059935
Saksenaea vasiformis	Saksenaea vasiformis	CNRMA 07.577	EU644756
Sarocladium kiliense	Acremonium kiliense	CBS 151.61	MH878547
Sarocladium strictum	Acremonium strictum	CBS 346.70 T	NG_055736
Scedosporium apiospermum	Scedosporium apiospermum	CBS 129968 T	MH876942
Scedosporium boydii	Scedosporium boydii	CBS 591.90	MH873923
Schizophyllum commune	Schizophyllum commune	CBS 199.27	MH877686
Sporothrix brasiliensis	Sporothrix brasiliensis	CBS 120339	KX590877
Sporothrix globosa	Sporothrix globosa	CBS 120340	KX590884
Sporothrix schenckii	Sporothrix schenckii	CBS 359.36 T	MH867325
Syncephalastrum racemosum	Syncephalastrum racemosum	CBS 128135	MH876283
Talaromyces amestolkiae	Talaromyces amestolkiae	CBS 252.31	MH866652
Talaromyces marneffei	Talaromyces marneffei	CBS 832.91	MH874009
Thyridium curvatum	Phialemonium curvatum	CBS 490.82 T	NG_056266
Tintelnotia destructans	Tintelnotia destructans	CBS 127737 T	NG_058274
Trematosphaeria grisea	Madurella grisea	CBS 332.50 T	NG_057979
Trichoderma atroviride	Trichoderma atroviride	CBS 693.94	MH874143
Trichoderma citrinoviride	Trichoderma citrinoviride	CBS 130683	MH877291
Trichoderma harzianum	Trichoderma harzianum	CBS 226.95 T	MH874152
Trichoderma koningii	Trichoderma koningii	CBS 850.68	MH878411
Trichoderma longibrachiatum	Trichoderma longibrachiatum	CBS 816.68 T	NG_056276
Trichoderma pseudokoningii	Trichoderma pseudokoningii	CBS 408.91 T	NG_068973
Trichoderma viride	Trichoderma viride	CBS 127113	MH875860
Trichophyton benhamiae	Arthroderma benhamiae	CBS 807.72	MH872304
Trichophyton mentagrophytes	Trichophyton mentagrophytes	CBS 436.73	MH872445
Trichophyton schoenleinii	Trichophyton schoenleinii	CBS 458.59 T	NG_069693
Trichophyton tonsurans	Trichophyton tonsurans	CBS 496.48	NG_069524
Trichophyton verrucosum	Trichophyton verrucosum	CBS 460.59	MH878546
Trichophyton violaceum	Trichophyton violaceum	CBS 454.61	MH878548
Trichosporon asahii	Trichosporon asahii	CBS 131910	MH877375
Trichosporon inkin	Trichosporon inkin	CBS 5585 T	NG_056271
Trichosporon ovoides	Trichosporon ovoides	CBS:7556 T	KY109960
Tropicoporus detonsus	Inonotus tropicalis	CBS 617.89	AY059037
Volvariella volvacea	Volvariella volvacea	CBS 312.84 T	MH873444
Wickerhamomyces anomalus	Wickerhamomyces anomalus	CBS:5759 T	KY110078
Hyphochytrium_catenoides	Hyphochytrium_catenoides	PL AUS 045	EF594059
Type strains are indicated with (T).
